# Supplementary material for: Characterization of Conserved and Promiscuous Human Rhinovirus CD4 T Cell Epitopes
Source: Cells. 2021 Sep 2;10(9):2294. doi: 10.3390/cells10092294 (PMC8471592; doi:10.3390/cells10092294)
Supplement: Supplementary file 1 [file cells-10-02294-s001.zip]

Archive with 11 entries (10 files):
- cells-1341828-supplementary/__MACOSX/
- cells-1341828-supplementary/__MACOSX/._Figure S1.doc
- cells-1341828-supplementary/__MACOSX/._Table S1.doc
- cells-1341828-supplementary/__MACOSX/._Table S2.doc
- cells-1341828-supplementary/__MACOSX/._Table S4.doc
- cells-1341828-supplementary/__MACOSX/._Table_S3.doc
- cells-1341828-supplementary/Figure S1.pdf
- cells-1341828-supplementary/Table S1.pdf
- cells-1341828-supplementary/Table S2.pdf
- cells-1341828-supplementary/Table S4.pdf
- cells-1341828-supplementary/Table_S3.pdf
